# Supplementary material for: Isolation and characterization of alternatively spliced variants of the mouse sigma1 receptor gene, Sigmar1
Source: PLoS One. 2017 Mar 28;12(3):e0174694. doi: 10.1371/journal.pone.0174694 (PMC5370144; doi:10.1371/journal.pone.0174694)
Supplement: S1 Table — (XLSX) [file pone.0174694.s004.xlsx]

## Sheet: Sheet1
S1 Table. SYBR green qPCR primers and conditions.
Variant		Sense Primer (SP)			Antisense Primer (AP)		Initial		Cycling (50)
	Name of SP	Sequences of SP	Location of SP	Name of AP	Sequences of AP	Location of AP	Denaturing	Denaturing	Annealing	amplification
mSigmar-1	SP-1	GACAGTATGCGGGGCTGGACCA	E1b/2 joint	AP-1	ACAACTGTCTCTCCTGGGTAGAAGA	E3b/4a joint	95°C, 2 min	95°C, 15 sec	63°C, 30 sec	72°C, 45 sec
mSigmar-1A	SP-2	GCATGGATCACCCTGATTCTGAC	E1a	AP-2	CAACTGTCTCTCCCGAATGGCC	E2b/4a joint	95°C, 2 min	95°C, 15 sec	63°C, 30 sec	72°C, 45 sec
mSigmar-1B	SP-2	GCATGGATCACCCTGATTCTGAC	E1a	AP-3	GTCCTGGGTGCTGGGTAGAAGAC	E3b/4c joint	95°C, 2 min	95°C, 15 sec	63°C, 30 sec	72°C, 45 sec
mSigmar-1C	SP-2	GCATGGATCACCCTGATTCTGAC	E1a	AP-4	AAGAAAGTGTCGGCTGGGTAGAAG	E3b/4b joint	95°C, 2 min	95°C, 15 sec	63°C, 30 sec	72°C, 45 sec
mSigmar-1D	SP-3	CAAAACTTCGTCTTCTACCCAGG	E1a/3b	AP-5	CCGAAGGGTATAGAAGAGTGTGAGGTAG	E4c	95°C, 2 min	95°C, 15 sec	63°C, 30 sec	72°C, 45 sec
mSigmar-1E	SP-4	GACAGTATGCGGGACGATACTGG	E1b/3a	AP-5	CCGAAGGGTATAGAAGAGTGTGAGGTAG	E4c	95°C, 2 min	95°C, 15 sec	63°C, 30 sec	72°C, 45 sec
mTBP	SP-5	TATCACTCCTGCCACACCAGCTT		AP-6	ATGACTGCAGCAAATCGCTTGGGA		95°C, 2 min	95°C, 15 sec	60°C, 30 sec	72°C, 60 sec
G3PDH	SP-6	ACCACAGTCCATGCCATCAC		AP-7	TCCACCACCCTGTTGCTGTA		95°C, 2 min	95°C, 15 sec	60°C, 30 sec	72°C, 60 sec
mSDHA	SP-7	TGCCTCTGTGGTTGAGCTAGAA		AP-8	TCATATCGCAGAGATCTTCCATACAACG		95°C, 2 min	95°C, 15 sec	60°C, 30 sec	72°C, 60 sec
m18S	SP-8	GTAACCCGTTGAACCCCATT		AP-9	CCATCCAATCGGTAGTAGCG		95°C, 2 min	95°C, 15 sec	60°C, 30 sec	72°C, 60 sec
mB2M	SP-9	ATTCACCCCCACTGAGACTG		AP-10	TGCTATTTCTTTCTGCGTGC		95°C, 2 min	95°C, 15 sec	60°C, 30 sec	72°C, 60 sec
Melting curve was performed after the cycling;
mTBP	mouse TATA box binding protein
G3PDH	glycerakdehyde 3-phosphate dehydrogenase
mSDHA	mouse succinate dehydrogenase subunit A
m18S	mouse 18S ribosomal RNA
mB2M	mouse β2 microglobulin
