# Supplementary material for: Isolation and characterization of alternatively spliced variants of the mouse sigma1 receptor gene, Sigmar1
Source: PLoS One. 2017 Mar 28;12(3):e0174694. doi: 10.1371/journal.pone.0174694 (PMC5370144; doi:10.1371/journal.pone.0174694)
Supplement: S2 Table — (XLSX) [file pone.0174694.s005.xlsx]

## Sheet: mSigmar1 variants
S2 Table. One-Way ANOVA analysis of SYBR qPCRs
One-Way ANOVA analysis was performed using Prism 6.0 with Tukey's multiple comparisons test.
*: p < 0.05; **: p < 0.01; ***: p < 0.001; ****: p < 0.0001; Blank: p > 0.05.
PFC: prefrontal cortex;
Comparison among tissues/regions (p value)
mSR-1	Heart	Liver	Spleen	Intestine	Kidney	Brain	PFC	Cerebellum	Striatum	Thalamus	Brainstem
Lung	**	***	**	*				*
Heart		****
Liver			****	****	****	****	****	****	****	****	****
Spleen
Intestine
Kidney
Brain
PFC
Cerebellum
Striatum
Thalamus
mSR-1A	Heart	Liver	Spleen	Intestine	Kidney	Brain	PFC	Cerebellum	Striatum	Thalamus	Brainstem
Lung	**		**	**		**	****		****	****	****
Heart		****					****	****	****	****	****
Liver			****	****	**		***		**	**	****
Spleen						****	****	****	****	****	****
Intestine						****	****	****	****	****	****
Kidney						****	****	****	****	****	****
Brain											****
PFC								*			***
Cerebellum									****		***
Striatum											****
Thalamus											****
mSR-1B	Heart	Liver	Spleen	Intestine	Kidney	Brain	PFC	Cerebellum	Striatum	Thalamus	Brainstem
Lung	***	**	*	**		*	*	**		*
Heart		****
Liver			****	****	****	****	****	****	****	****	****
Spleen
Intestine
Kidney
Brain
PFC
Cerebellum
Striatum
Thalamus
mSR-1C	Heart	Liver	Spleen	Intestine	Kidney	Brain	PFC	Cerebellum	Striatum	Thalamus	Brainstem
Lung	*	***
Heart		****									**
Liver			****	****	****	****	****	****	****	****	**
Spleen
Intestine											*
Kidney
Brain
PFC											*
Cerebellum											*
Striatum
Thalamus
mSR-1D	Heart	Liver	Spleen	Intestine	Kidney	Brain	PFC	Cerebellum	Striatum	Thalamus	Brainstem
Lung	***		**		*	*	*	***	*	*
Heart		****		*
Liver			****		***	***	***	****	***	***	**
Spleen
Intestine								*
Kidney
Brain
PFC
Cerebellum
Striatum
Thalamus
mSR-1E	Heart	Liver	Spleen	Intestine	Kidney	Brain	PFC	Cerebellum	Striatum	Thalamus	Brainstem
Lung	***	****	**	*		*		***	*
Heart		****									**
Liver			****	****	****	****	****	****	****	****	****
Spleen											*
Intestine
Kidney
Brain
PFC
Cerebellum											**
Striatum
Thalamus
